# Supplementary material for: Acoustic divergence in advertisement calls among three sympatric Microhyla species from East China
Source: PeerJ. 2020 Mar 11;8:e8708. doi: 10.7717/peerj.8708 (PMC7071819; doi:10.7717/peerj.8708)
Supplement: Supplemental Information 6 [file peerj-08-8708-s006.txt]

>MAC
AGCCCAAGCTTAAAACCCAAAGGACTTGACGGTGTCCCACCCACCTAGAGGAGCCTGTTCTATAATCGATTCCCCCC-GATTCACCTA-ACCACTCCTAGCCTT--TCAGCCTGTATACCTCCGTCGTAAGCTTACCATATGAACGCTTT-TTAGTGAGCTAAAAGATTTTT-CATAAATACGTCAGGTCAAGGTGCAGCCAACGAAGTGGTAAGTAATGGGCTACAATTTCTACT--ACTAGAACACAACGAAAGACTACATGCAACCTAGTCATGAAGGCGGATTTAGAAGTAAAAAGAAAATAGAGAGTTCTTTTTAATTAGGCACTGGGACGCGTACACACCGCCCGCTGCCCAGTGACAAAGTTAAACGGCCGCGGTACCCTAACCGTGCAAAGGTAGCGCAATCACTTGTTCTTTAAATGAGGACTAGTATGAACGGCATCACGAGGGTTATGCTGTCTCCCCGACCCATTCAGTGAAACTGATCTCCCCGTGAAGAAGCGGGGATAAAAATATAAGACGAGAAGACCCCATGGAGCTTTAAACTCAGAATCAACTGCCACACA-AAATAACCTAATATTCATGCAACC-CTGATTTCTAGTTTTCGGTTGGGGTGACCACGGAGTAAAAACTAACCTCCACGGTGAAAGGAAGTAACAACCTAAACCAAGAGCCACAGCTCTAAGTATTAAC--------AAATTAACTAA--CTGATCCAATTG--CTTGATCAACGAACCAAGTTACCCTGGGGATAACAGCGCAATCCATTTCAAGAGCTCATATCGACAA-ATGGGTTTACGACCTCGATGTTGGATCAGGATATCCCAGTGGCGCAGCCGCTACTAA-------------------------------------------------------------------------------------------------------------------------------------------------------------------------------------------------------------------------------------------------------------------------------------------------------------------------------------------------------------------------------------------------------------------------------------------------------------------------------------------------------------------------------------------------------------------------------------------------
>MAU
---------------------------------------------------------------------------------------------------------------------------------------------------------------------------------------------------------------------------------------------------------------------------------------------------------------------------------------------------------------CTGCCCAGTGATAAAATTAAACGGCCGCGGTACCCTAACCGTGCAAAGGTAGCGCAATCACTTGTTCTTTAAATGAGGACTAGTATGAACGGCATCACGAGGGTTACACTGTCTCCCCACTCTATTCAGTGAAACTGATTTTCCCGTGAAGAAGCGGGAATAAAAATATAAGACGAGAAGACCCCATGGAGCTTAAAACTCAGTATCACTTGCCACTTTTAA--AGCCTTTAAACCACGCAACC-CTGATTACTAGTTTTCGGTTGGGGTGACCGCGGAGAAAAACAAAACCTCCACGACGAAAGGACCTAACAACCTAATCCAAGAGCTACACCTCCAAGAATCAAC--------ACATTGACTAAA-TTGATCCATTT---TTTGACCAACGAACCAAGTTACCCTGGGGATAACAGCGCAATCCATTTCAAGAGCCCCTATCGACAA-ATGGGTTTACGACCTCGATGTTGGATCAGGGTATCCAAGTGGCGCAGCCGCTACTAA-------------------------------------------------------------------------------------------------------------------------------------------------------------------------------------------------------------------------------------------------------------------------------------------------------------------------------------------------------------------------------------------------------------------------------------------------------------------------------------------------------------------------------------------------------------------------------------------------
>MBEI
AGCTCAAGCTTAAAACCCAAAGGACTTGACGGTGTCCCACCCACCTAGAGGAGCCTGTTCTATAATCGATTCCCCCC-GATCTACCTC-ACCACTTCTAGCCTC--TCAGCCTGTATACCTCCGTCGTAAGCTTACCATATGAACGAATT-CCAGTGAGCTAAAAGATTTTA-CATAAATACGTCAGGTCAAGGTGCAGCCCACGATGTGGAAAGAAATGGGCTACAATTTCTA-T--AATAGAACACAACGAAAGACTACATGCAACTCAGTCATGAAGGTGGATTTAGTAGTAAAAAGAAAGTAGAGAGTTCTTTTTAATTAGGCGCTGGGACGCGTACACACCGCCCGCTGCCCAGTGACAAAGTTAAACGGCCGCGGTACCCTAACCGTGCAAAGGTAGCGCAATCACTTGTTCTTTAAATGAGGACTAGTATGAACGGCATCACGAGGGTTATGCTGTCTCCCCACTCTATTCAGTGAAACTGATCTCCCCGTGAAGAAGCGGGGATAAAAATATAAGACGAGAAGACCCCATGGAGCTTTAAACTCAGTATCAACTGCC-TAACTAAA-AACCTCATATCCT-GCAGCCA-TGCTTACTAGTTTTCGGTTGGGGTGACCACGGAGTAAAACTAAACCTCCATGATGAAAGGAACTAATAACCTAACCCACGAGCTACAGCTCTAAGTATCAAC--------AAATTGACTAAA-TTGACCCAATTA--CTTGATCAACGAACCAAGTTACCCTGGGGATAACAGCGCAATCCATTTCAAGAGCTCATATCGACAA-ATGGGTTTACGACCTCGATGTTGGATCAGGGTATCCAAGTGGCGCAGCCGCTATTAAATAGTGGGCACTGCCCTAAGTCTCTTAATTCGTGCAGAATTAAGCCAACCTGGCACCTTATTAGGAGATGACCAAATTTACAACGTCATTGTTACCGCCCACGCATTCGTAATAATTTTTTTTATAGTTATGCCTATTATAATTGGGGGCTTTGGCAACTGATTAGTCCCACTGATAATTGGAGCACCCGACATAGCATTTCCCCGTATAAATAATATAAGCTTCTGACTTCTCCCCCCCTCTTTTCTTCTTCTATTAGCTTCATCAGCAGTGGAAGCTGGAGCCGGGACCGGATGAACAGTATATCCGCCACTGGCGGGCAATCTCGCCCATGCCGGCCCATCTGTAGATTTAACAATTTTTTCTTTGCACTTGGCAGGTGTTTCTTCTATTCTCGGGGCAATCAATTTTATTACTACAATTATCAACATAAAACCCCCATCAGTAACCCAATATCAAACACCCTTATTCGTTTGATCTGTCTTAATCACTGCCGTACTTCTTCTTCTATCCCTCCCCGTTCTTGCTGCAGGAATTACCATACTTTTAACCGATCGCAACCTTAATACTACATTCT
>MBER
AGCCCAAGCTTAAAACCCAAAGGACTTGACGGTGTCCCACCCACCTAGAGGAGCCTGTTCTATAATCGATTCTCCCC-GATATACCTC-ACCGCTTCTAGCTTTTTTCAGCCTGTATACCTCCGTCGTAAGCTTACCCTATGAACGCTTT-TTAGTGAGCTAAAAGATCTTTACATAAATACGTCAGGTCAAGGTGCAGCCTACGAAGCGGCAAGAAATGGGCTACAATTTCTACAA---TAGAACACAACGAAAGACTACATGCAACTTAGTCATGAAGGCGGATTTAGTAGTAAAAAGAAAATAGAGAGTTCTTTTTAATCAGGCGCTGGGACGCGTACACACCGCCCGCTGCCCAGTGACAAAGTTAAACGGCCGCGGTACCCTAACCGTGCAAAGGTAGCGCAATCACTTGTTCTTTAAATGAGGACTAGTATGAACGGCATCACGAGGGTTATACTGTCTCCCCCCTTTTTTCAGTGAAACTGATCTTCCCGTGAAGAAGCGGGAATATTAATATAAGACGAGAAGACCCCATGGAGCTTTAAACTCAGAATCAACTGCCACAAACTT--AACTTAATAACTATGCAGGAA-TGACTTCTAGTTTTCGGTTGGGGTGACCGCGGAGTAAAATAAAACCTCCACGACGAAAGGAACTAACCACCTAAACCAAGAGCCACAGCTCTAAGTATTAAA--------ACATTAACCTAA-TTGATCCAATTA--CTTGATCAACGAACCAAGTTACCCTGGGGATAACAGCGCAATCCATTTCAAGAGCTCATATCGACAA-ATGGGTTTACGACCTCGATGTTGGATCAGGATATCCAAGTGGCGCAGCCGCTACTAA-------------------------------------------------------------------------------------------------------------------------------------------------------------------------------------------------------------------------------------------------------------------------------------------------------------------------------------------------------------------------------------------------------------------------------------------------------------------------------------------------------------------------------------------------------------------------------------------------
>MBOR
AGCCCAAGCTTAAAACCCAAAGGACTTGACGGTGTCCCACCCACCTAGAGGAGCCTGTTCTATAATCGATTCTCCCC-GATATACCTC-ACCACTTTTAGCCTCT--CAGCCTGTATACCTCCGTCGTAAGCTTACCATATGAACGTTTT--TAGTGAGCTAAAAGATCATCACATAAATACGTCAGGTCAAGGTGCAGCCAACGAAGTGGTAAGTAATGGGCTACAATTTCTACAG--CTAGAACA-CACGAAAGACTACATGCAACTCAGTCATGAAGGCGGATTTAGAAGTAAAAAGAAAATAGAGAGTTCTTTTTAATTAGGCGCTGGGACGCGTACACACCGCCCGCTGCCCAGTGACCAAGTTAAACGGCCGCGGTACCCTAACCGTGCAAAGGTAGCGCAATCACTTGTTCTTTAAATGAGGACTAGTATGAACGGCATCACGAGGGTTATGCTGTCTCCCCACTCTATTCAGTGAAACTGATCTCCCCGTGAAGAAGCGGGGATAAAAATATAAGACGAGAAGACCCCATGGAGCTTTAAACTCAGTATCAACTGCTTTACA-AATTAACCTAACATTTATGCAACT-CTGATTACTAGTTTTCGGTTGGGGTGACCACGGAGTATAAAACAACCTCCACGACGAAAGGAAGTAACAACCTAAATCAAGAGTTACAACTCTAAATATCAAC--------AAATTGACTAAA-TTGATCCAATAA--ATTGATCAACGAACCAAGTTACCCTGGGGATAACAGCGCAATCCATTTCAAGAGCTCATATCGACAA-ATGGGTTTACGACCTCGATGTTGGATCAGGGTACCCCAGTGGCGCAGCCGCTACTAA-------------------------------------------------------------------------------------------------------------------------------------------------------------------------------------------------------------------------------------------------------------------------------------------------------------------------------------------------------------------------------------------------------------------------------------------------------------------------------------------------------------------------------------------------------------------------------------------------
>MBUT
AGCCCAAGCTTAAAACCTAAAGGACTTGACGGTGCCCCACCCACCTAGAGGAGCCTGTTCTATAATCGATTCTCCCC-GATCTACCTC-ACCACTTCTAGCCAAT--CAGCCTGTATACCTCCGTCGTAAGCTTACCATATGAACGTCTA-CCAGTGAGCCAAATGAT-TTTCAATAAATACGTCAGGTCAAGGTGCAGCCCACGAAGTGGCAAGAAATGGGCTACAATTTCTACTA--ATAGAACATAACGAAAAACTATGTGCAATCTAGTCATGAAGGCGGATTTAGCAGTAAAAAGAAAATAGAGAGTTCTTTTTAACTTGGCGCTGGGACGCGTACACACCGCCCGCTGCCCAGTGATAAAATTAAACGGCCGCGGTACCCTAACCGTGCAAAGGTAGCGCAATCACTTGTTCTTTAAATGAGGACTAGTATGAACGGCATCACGAGGGTTACACTGTCTCCCCACTCTACTCAGTGAAACTGATCTCCCCGTGAAGAAGCGGGGATAAAAATATAAGACGAGAAGACCCCATGGAGCTTAAAACTCAGTCTTACCTGCCACCTAAAA--AACCTAGAAACCACGCAGTA-CTAATGACTAGTTTTCGGTTGGGGTGACCACGGAGAAAAACAAATCCTCCACGACGAAAGGACCTATTTACCTAATCCAAGAGCTACACCTCTAAGAATCAAC--------ACATTGACCAA--CTGATCCAATT---TTTGATCAGCGGACCAAGTTACCCTGGGGATAACAGCGCAATCCATTTCAAGAGCTCATATCGACAA-ATGGGTTTACGACCTCGATGTTGGATCAGGGTATCCAAGTGGCGCAGCCGCTACTAAATGGTGGGAACTGCCCTTAGCCTCCTAATCCGTGCAGAACTTAGCCAACCCGGAACTCTTCTAGGTGATGACCAAATTTACAATGTCATCGTCACTGCTCATGCTTTTGTAATAATTTTCTTCATAGTCATACCTATCATAATTGGTGGTTTCGGGAATTGATTAGTCCCATTAATAATTGGAGCCCCCGACATGGCATTCCCCCGTATAAATAATATAAGTTTTTGACTTCTTCCCCCTTCATTTCTTCTTCTTTTAGCCTCATCTGCAGTCGAAGCTGGAGCCGGAACGGGCTGAACAGTTTATCCCCCCTTAGCGGGAAACCTAGCTCACGCAGGCCCATCAGTAGATCTAACCATTTTTTCCCTGCACTTAGCTGGGGTGTCCTCTATTCTTGGGGCAATCAATTTTATTACTACAATTATTAATATAAAACCCCCATCAGTAACCCAATATCAAACACCCTTATTCGTCTGATCTGTCCTAATTACAGCTGTTCTTCTTCTACTCTCTCTCCCTGTTCTTGCCGCAGGCATTACAATACTCTTAACCGACCGCAACCTCAATACAACATTCT
>MDAR
---------------------------------------------------------------------------------------------------------------------------------------------------------------------------------------------------------------------------------------------------------------------------------------------------------------------------------------------------------------CTGCCCAGTGACAAAGTTAAACGGCCGCGGTACCCTAACCGTGCAAAGGTAGCGCAATCACTTGTTCTTTAAATGAGGACTAGTATGAACGGCATCACGAGGGTTAAGCTGTCTCCCTACTTTAATCAGTAAAACTGATCTTCCCGTGAAGAAGCGGGAATAAACCTATAAGACGAGAAGACCCCATGGAGCTTAAACCTCAGTATCATCTGCTATTT--ATAAACCCAATAAACAATGCAGCA-CTGATTTCTAGTTTTCGGTTGGGGTGACCACGGAGTAAAACAAAACCTCCGCAACGAAAGGACCTAACTACCTAATCCAAGAGCTACAACTCTAAGAATCAAA--------AAATTGACTTAA-CTGACCCAATTA--CTTGATCAATGAACCAAGTTACCCTGGGGATAACAGCGCAATCCATTTCAAGAGCCCCTATCGACAA-ATGGGTTTACGACCTCGATGTTGGATCAGGGCATCCAAGTGGCGCAGCCGCTACTAA-------------------------------------------------------------------------------------------------------------------------------------------------------------------------------------------------------------------------------------------------------------------------------------------------------------------------------------------------------------------------------------------------------------------------------------------------------------------------------------------------------------------------------------------------------------------------------------------------
>MFAN
AGCTCAAGCTTAAAACCCAAAGGACTTGACGGTGTCCCACCCACCTAGAGGAGCCTGTTCTATAATCGATTCCCCCC-GATATACCTC-ACCACTTCTAGCCTC--TCAGCCTGTATACCTCCGTCGTAAGCTTACCATATGAACGATTT-TTAGTGAGCTAAAAGATTTTAACATAAATACGTCAGGTCAAGGTGCAGCCCACGATGTGGAAAGAAATGGGCTACAATTTCTA-C--AATAGAACAAAACGAAAGACTACATGCAACTCAGTCATGAAGGCGGATTTAGTAGTAAAAAGAAAATAGAGAGTTCTTTTTAATTAGGCGCTGGGACGCGTACACACCGCCCGCTGCCCAGTGACAAAGTTAAACGGCCGCGGTACCCTAACCGTGCAAAGGTAGCGCAATCACTTGTTCTTTAAATGAGGACTAGTATGAACGGCATCACGAGGGTTATGCTGTCTCCCCACTCTATTCAGTGAAACTAATCTCCCCGTGAAGAAGCGGGGATAAAAATATAAGACGAGAAGACCCCATGGAGCTTTAAACTCAGTAGCAACTGCC-TAACTAAA-AACCTAATATCCC-GCAGCCA-TGCCTACTAGTTTTCGGTTGGGGTGACCACGGAGTAAAACTAAACCTCCACGATGAAAGGAATTAATAACCTAAACCACGAGCTACAGCTCTAAATATCAAT--------AAATTGACTAAA-TTGACCCAATTA--CTTGATCAACGAACCAAGTTACCCTGGGGATAACAGCGCAATCCATTTCAAGAGCTCATATCGACAA-ATGGGTTTACGACCTCGATGTTGGATCAGGGTATCCCAGTGGCGCAGCCGCTACTAAATAGTGGGCACTGCCCTGAGCCTTTTAATTCGTGCAGAGCTAAGCCAGCCCTGCACTTTATTAGGTGATGATCAAATTTATAACGTTATTGTTACCGCCCATGCATTCGTAATGATTTTTTTTATAGTTATGCCAATTATAATCGGAGGCTTCGGCAACTGACTGGTCCCCTTAATAATTGGGGCCCCTGACATAGCATTTCCCCGTATAAATAACATAAGCTTCTGACTTCTACCCCCCTCTTTTCTTCTACTATTAGCTTCATCAGCAGTGGAAGCTGGGGCCGGAACCGGGTGAACAGTTTATCCACCACTGGCAGGCAATCTTGCACATGCAGGCCCATCTGTAGATTTAACAATTTTTTCTCTCCATCTAGCAGGGGTCTCCTCTATTCTTGGGGCAATCAATTTTATTACCACAATTATTAATATAAAACCACCATCAGTTACTCAATATCAAACACCATTATTTGTTTGATCTGTTTTAATCACCGCAGTTCTCCTTCTTCTTTCCTTACCAGTCCTTGCTGCAGGAATTACTATACTTTTAACCGATCGCAATCTTAATACCACATTCT
>MFIS
AGCCCAAGCTTAAAACCCAAAGGACTTGACGGTGTCCCACCCACCTAGAGGAGCCTGTTCTATAATCGATTCCCCCC-GATCTACCTC-ACCACTTCTAGCTTTTT-CAGCCTGTATACCTCCGTCGTAAGCTTACCATATGAACGTTTC-TCAGTGAGCTAAAAGATTTCTTCATAAATACGTCAGGTCAAGGTGCAGCCCACGAAGTGGCAAGCAATGGGCTACAATTTCTATAA---TAGAACATAACGAAAGACTACATGCAACTCAGTCATGAAGGCGGATTTAGCAGTAAAAAGAAAATAGAGAGTTCTTTTTAATTAGGCGCTGGGACGCGTACACACCGCCCGCTGCCCAGTGACTAAGTTAAACGGCCGCGGTACCCTAACCGTGCAAAGGTAGCGCAATCACTTGTTCTTTAAATGAGGACTAGTATGAACGGCATCACGAGGGTTATGCTGTCTCCCTACTCTACTCAGTGAAACTGATCTCCCCGTGAAGAAGCGGGGATAAAAATATAAGACGAGAAGACCCCATGGAGCTTTAAACTCAGTACCAACTGCC-CAAATAAG-AACCTATTATACTTGCAGCTA-TGGTTACTAGTTTTCGGTTGGGGTGACCACGGAGTAAAATTAAACCTCCACGATGAAAGGAACTAATAACCTAACCTATGAGCTACAGCTCTAAGTATCAAC--------AAATTGACTAA--TTGACCCAATTA--CTTGATCAACGAACCAAGTTACCCTGGGGATAACAGCGCAATCCATTTCAAGAGCTCATATCGACAA-ATGGGTTTACGACCTCGATGTTGGATCAGGGTATCCCAGTGGCGCAGCCGCTACTAAATAGTAGGAACTGCCCTTAGCCTCCTAATCCGTGCAGAACTCAGCCAACCCGGCACTCTACTAGGTGATGATCAAATCTACAACGTCATTGTTACCGCCCACGCATTTGTAATAATTTTCTTTATAGTTATACCAATTATGATCGGCGGCTTTGGTAATTGACTTGTTCCACTAATAATTGGAGCCCCGGACATGGCATTCCCTCGAATAAATAACATAAGCTTCTGACTTCTCCCCCCCTCCTTTCTCCTCCTGCTAGCTTCTTCAGCAGTTGAAGCGGGCGCCGGAACTGGTTGAACAGTTTACCCCCCTTTAGCCGGTAATCTTGCTCACGCCGGCCCATCCGTAGACCTTACAATTTTTTCTCTACATTTGGCTGGGGTCTCTTCAATTCTTGGAGCAATCAACTTTATTACTACTATTATTAACATAAAACCCCCATCAGTAACTCAATATCAAACACCTTTGTTCGTTTGGTCTGTTTTAATCACTGCAGTTCTTCTACTTCTTTCCCTCCCAGTTCTTGCCGCAGGTATTACTATGCTTCTAACTGATCGAAACTTGAATACCACCTTCT
>MHEY
AGCCCAAGCTTAAAACCCAAAGGACTTGACGGTGCCCCACCCACCTAGAGGAGCCTGTTCTATAATCGATTCTCCCC-GATATACCTC-ACCACTTCTAGCCTAT--CAGCCTGTATACCTCCGTCGTAAGCTTACCATATGAACGCTTT-TTAGTGAGCTAAAAGAT-TTTACATAAATACGTCAGGTCAAGGTGCAGCCCACGAAGTGGTAAGTAATGGGCTACAATTTCTAAAA---TAGAACATAACGAAAGACTGTATGCAATTTAGTCATGAAGGCGGATTTAGTAGTAAAAAGAAAATAGAGAGTTCTTTTTAATTAGGCGCTGGGACGCGTACACACCGCCCGCTGCCCAGTGACAAAGTTAAACGGCCGCGGTACCCTAACCGTGCAAAGGTAGCGCAATCACTTGTTCTTTAAATGAGGACTAGTATGAACGGCATCACGAGGGTTATGCTGTCTCCCTACTTTATTCAGTGAAACTGATCTCCCCGTGAAGAGGCGGGGATAAAAATATAAGACGAGAAGACCCCATGGAGCTTTAAACTCAGTATCAACTGCCATATTTAA--AACCTAATATTTAAGCAATTTCTGACTACTAGTTTTCGGTTGGGGTGACCACGGAGTAAAACCTAACCTCCACGATGAAAGGAAATAATAACCTAAATTAAGAGCTACGGCTCTAAATATCAAT--------AAATTGACTCA--TTGATCCAATTA--CTTGATCAACGAACCAAGTTACCCTGGGGATAACAGCGCAATCCATTTCAAGAGCTCCTATCGACAA-ATGGGTTTACGACCTCGATGTTGGATCAGGGTATCCCAGTGGCGCAGCCGCTACTAAATAGTGGGCACTGCTCTTAGTCTCTTAATTCGTGCAGAACTAAGCCAACCTGGTACTCTTCTTGGAGATGACCAAATTTATAACGTCATTGTTACTGCTCACGCATTTGTAATAATCTTCTTCATAGTTATGCCAATTATAATCGGGGGTTTTGGTAACTGACTAGTTCCTCTAATAATTGGAGCCCCAGACATAGCATTTCCCCGAATAAATAACATAAGCTTTTGACTTCTCCCCCCATCGTTCCTTTTACTTTTAGCCTCATCAGCCGTGGAGGCCGGGGCAGGGACAGGATGAACTGTTTATCCACCACTCGCTGGCAACCTTGCACATGCAGGCCCATCCGTAGATTTAACAATTTTTTCTCTTCATTTAGCCGGAGTATCATCAATTCTAGGGGCAATTAACTTTATTACTACTATCATTAACATAAAACCCCCATCTGTAACTCAATATCAAACACCTCTCTTTGTGTGATCTGTTTTAATCACCGCAGTACTTCTTCTTTTATCTCTCCCTGTTCTTGCTGCTGGCATTACTATACTTTTAACTGACCGCAATCTAAATACAACGTTTT
>MIRR
AGCCCAAGCTTAAAACCCAAAGGACTTGACGGTGCCCCACCCACCTAGAGGAGCCTGTTCTAAAAATCGATTCTTAG-----------------------------------------------------------------------------TGAGCTAAAAAGATTTTTACATAAATACGTCAGGTCAAGGTGCAGCCCACGAAGTGGTAAGAAATGGGCTACAATTTCTACAAC--TAGAACACAACGAAAGACTATATGCAACTTAGTCATGAAGGCGGATTTAGAAGTAAAAAGAAAGTAGAGAGTTCTTTTTAATTAGGCGCTGGGACGCGTACACACCGCCCGCTGCCCAGTGACAAACTTAAACGGCCGCGGTACCCTAACCGTGCAAAGGTAGCGCAATCACTTGTTCTTTAAATGAGGACTAGTATGAACGGCACCACGAGGGTTATGCTGTCTCCCTACTCTAATCAGTGAAACTGATCTCCCCGTGAAGAAGCGGGGATATAAATATAAGACGAGAAGACCCCATGGAGCTTTAAACTCAGTATCAACTGCTACACC-AAACAACTTTATATTT-TGCAGTTTCTGATTACTTGTTTTCGGTTGGGGTGACCACGGAGTAAAAACTAACCTCCATGATGAAAGGTAATAAAAACCTAAACCACGAGCTACAGCTCTAAGTATCAAC--------AAATTGACCAC--TTGATCCAATTT--CTTGATCAACGAACCAAGTTACCCTGGGGATAACAGCGCAATCCATTTCAAGAGCTCATATCGACAA-ATGGGTTTACGACCTCGATGTTGGATCAGGGTATCCCAGTGGCGCAGCCGCTACTAA-------------------------------------------------------------------------------------------------------------------------------------------------------------------------------------------------------------------------------------------------------------------------------------------------------------------------------------------------------------------------------------------------------------------------------------------------------------------------------------------------------------------------------------------------------------------------------------------------
>MKAR
---------------------------------------------------------------------------------------------------------------------------------------------------------------------------------------------------------------------------------------------------------------------------------------------------------------------------------------------------------------CTGCCCAGTGACAAAGTTAAACGGCCGCGGTACCCTAACCGTGCAAAGGTAGCGCAATCACTTGTTCTTTAAATGAGGACTAGTATGAACGGCATCACGAGGGTTAAGCTGTCTCCCTGCTTTAATCAGTTAAACTGATCTTCCCGTGAAGAAGCGGGAATAAACTTATAAGACGAGAAGACCCCATGGAGCTTAAAACTCAGTATCACCTGCTATTTT-ATAAACCCAATAAACAATGCAATA-CTGATTCCTAGTTTTCGGTTGGGGTGACCACGGAGTAAAACAAAACCTCCGCAACGAAAGGACCTAATTACCTAATCCAAGAGCTACAACTCTAAGAATCAAT--------AAATTGACTAAA-CTGACCCAATTA--TTTGATCAATGAACCAAGTTACCCTGGGGATAACAGCGCAATCCATTTCAAGAGCCCCTATCGACAA-ATGGGTTTACGACCTCGATGTTGGATCAGGGCATCCAAGTGGCGCAGCCGCTACTAA-------------------------------------------------------------------------------------------------------------------------------------------------------------------------------------------------------------------------------------------------------------------------------------------------------------------------------------------------------------------------------------------------------------------------------------------------------------------------------------------------------------------------------------------------------------------------------------------------
>MKOD
---------------------------------------------------------------------------------------------------------------------------------------------------------------------------------------------------------------------------------------------------------------------------------------------------------------------------------------------------------------CTGCC-AGTGATAAACTTAAACGGCCGCGGTACCCTAACCGTGCAAAGGTAGCGCAATCACTTGTTCTTTAAATGAGGACTAGTATGAACGGCATCACGAGGGTTATGCTGTCTCCCTACTCTAATCAGTGAAACTAATCTCCCCGTGAAGAAGCGGGGATAAAAATATAAGACGAGAAGACCCCATGGAGCTTTAAACTCAGTATCAAGTGCCCTACCTAAT-ATCCTGATATCTT-GCAACTTCTGACTACTAGTTTTCGGTTGGGGTGACCACGGAGTAAAAACCAACCTCCACGATGAAAGGAAATTAAAACCTAAACCATGAGCTACAGCTCTAAGTATCAAC--------AAATTGACTAA--TTGATCCAATTT--TTTGATCAACGAACCAAGTTACCCTGGGGATAACAGCGCAATCCATTTCAAGAGCTCATATCGACAA-ATGGGTTTACGACCTCGATGTTGGATCAGGGTATCCCAGTGGCGCAGCCGCTACTAA-------------------------------------------------------------------------------------------------------------------------------------------------------------------------------------------------------------------------------------------------------------------------------------------------------------------------------------------------------------------------------------------------------------------------------------------------------------------------------------------------------------------------------------------------------------------------------------------------
>MLAT
AGCCCAAGCTTAAAACCCAAAGGACTTGACGGTGTCCCACCCACCTAGAGGAGCCTGTTCTATAATCGATTCCCCCC-GATTCACCTC-ACCCCTTCTAGCCTA--TCAGCCTGTATACCTCCGTCGTAAGCTTACCATATGAACGAT---CTAGTGAGCTAAAAGATTT-CCCATAAATACGTCAGGTCAAGGTGCAGCCCACGAAGCGGTAAGAAATGGGCTACAATTTCTATA---ATAGAACACAACGAAAGACTACATGCAACAAAGTCATGAAGGCGGATTTAGTAGTAAAAAGGAACGAGAGAGTCCATTTTAATTAGGCGCTGGGACGCGTACACACCGCCCGCTGCCCAGTGACAAAGTTAAACGGCCGCGGTACCCTAACCGTGCAAAGGTAGCGCAATCACTTGTTCTTTAAATGAGGACTAGTATGAACGGCATCACGAGGGTTAAGCTGTCTCCCTACTTTAATCAGTAAAACTGATCTTCCCGTGAAGAAGCGGGAATAGACCTATAAGACGAGAAGACCCCATGGAGCTTAAAACTCAGTATCACTTGCTACAT--ATAAACCCCATAAAAAATGCAACG-CTGATTTCTAGTTTTCGGTTGGGGTGACCACGGAGTAAAACAAAACCTCCGCAACGAAAGGACCTAACCTCCTAACCTAAGAGCTACGGCTCTAAGAATCAAT--------AAATTGACTAAA-CTGACCCAATTA--TTTGACCAATGAACCAAGTTACCCTGGGGATAACAGCGCAATCCATTTCAAGAGCCCCTATCGACAA-ATGGGTTTACGACCTCGATGTTGGATCAGGGCATCCAAGTGGCGCAGCCGCTACTAA-------------------------------------------------------------------------------------------------------------------------------------------------------------------------------------------------------------------------------------------------------------------------------------------------------------------------------------------------------------------------------------------------------------------------------------------------------------------------------------------------------------------------------------------------------------------------------------------------
>MMAL
AGCCCAAGCTTAAAACCCAAAGGACTTGACGGTGTCCCACCCACCTAGAGGAGCCTGTTCTATAATCGATTCTCCCC-GATACACCTC-TCCACTTCTAGCCTCT--CAGCCTGTATACCTCCGTCGTAAGCTTACCATATGAACGTTTT-CTAGTGAGCTAAAAGATTTCTACATAAACACGTCAGGTCAAGGTGCAGCCCACGAAGTGGCAAGTAATGGGCTACAATTTCTATAA--CTAGAACA-CACGAAAGACTACATGCAACCCAGTCATGAAGGCGGATTTAGAAGTAAAAAGAAAATAGAGAGTTCTTTTTAATTAGGCGCTGGGACGCGTACACACCGCCCGCTGCCCAGTGACTAAGTTAAACGGCCGCGGTACCCTAACCGTGCAAAGGTAGCGCAATCACTTGTTCTTTAAATGAGGACTAGTATGAACGGCATCACGAGGGTTATGCTGTCTCCCCACTTTATTCAGTGAAACTGATCTCCCCGTGAAGAAGCGGGAATAAAAATATAAGACGAGAAGACCCCATGGAGCTTTAAACTCAGTATCAACTGCTTCATT-AATCAACCTAACATTTATGCAATC-CTGATTACTAGTTTTCGGTTGGGGTGACCACGGAGTAAAAAACAACCTCCACGACGAAAGGAAGTATCAACCTAAATCAAGAGTTACAACTCTAAATATCAAC--------AAATTGACTAAA-TTGATCCAAAAA--ATTGATCAACGAACCAAGTTACCCTGGGGATAACAGCGCAATCCATTTCAAGAGCTCATATCGACAA-ATGGGTTTACGACCTCGATGTTGGATCGGGGTATCCCAGTGGCGCAGCCGCTACTAA-------------------------------------------------------------------------------------------------------------------------------------------------------------------------------------------------------------------------------------------------------------------------------------------------------------------------------------------------------------------------------------------------------------------------------------------------------------------------------------------------------------------------------------------------------------------------------------------------
>MMAR
AGCTCAAGCTTAAAACCCAAAGGACTTGACGGTGTCCCACCCATCTAGAGGAGCCTGTTCTATAATCGATTCTCCCC-GATATACCTC-ACCATATCTAGCCTT--TCAGCCTGTATACCTCCGTCGCAAGCTTACCATATGAACGCATC-CTAGTGAGCTTAAATAT-ATATCATAAATACGTCAGGTCAAGGTGCAGCCAACGACATGGAAAGTAATGGGCTACAATTTCTACC---ATAGAACA-AACGAAAGACTACATGCAACTTAGTCATGAAGGCGGATTTAGCAGTAAAAAGAAAATAGAGAGTTCTTTTTAATTAGGCACTGGGACGCGTACACACCGCCCGCTGCCCAGTGACCAAGTTAAACGGCCGCGGTACCCTAACCGTGCAAAGGTAGCGCAATCACTTGTTCTTTAAATGAGGACTAGTATGAACGGCATCACGAGGGTTATACTGTCTCCCCCCTCTAATCAGTGAAACTGATCTCCCCGTGAAGAAGCGGGGATAAACTTATAAGACGAGAAGACCCCATGGAGCTTTAAACTCAGTATCACCTGCCTCCTACCAC-AACCTATTAATCATGCAGCT-TTGATTACTAGTTTTCGGTTGGGGTGACCGCGGAGTAAAACAAAACCTCCTCGATGAACGGAACTATCCTCCTTATCCAAGAGTTACAACTCTAAGAATCAAT--------AAATTGACAAAAATTGATCCAAATAATTTTGATCAACGAACCAAGTTACCCTGGGGATAACAGCGCAATCTACTTCAAGAGCTCCTATCGACAA-GTGGGTTTACGACCTCGATGTTGGATCAGGGTATCCCAGTGGCGCAGCCGCTACTAA-------------------------------------------------------------------------------------------------------------------------------------------------------------------------------------------------------------------------------------------------------------------------------------------------------------------------------------------------------------------------------------------------------------------------------------------------------------------------------------------------------------------------------------------------------------------------------------------------
>MMIH
---------------------------------------------------------------------------------------------------------------------------------------------------------------------------------------------------------------------------------------------------------------------------------------------------------------------------------------------------------------CTGCCCAGTGACCAAGTTAAACGGCCGCGGTACCCTAACCGTGCAAAGGTAGCGCAATCACTTGTTCTTTAAATGAGGACTAGTATGAACGGCATCACGAGGGTTACACTGTCTCCCCACTCCACTCAGTGAAACTGATCCCCCCGTGAAGAAGCGGGGATAAAAATATAAGACGAGAAGACCCCATGGAGCTTTAAACTCAGTATCATCTGCTACTACAAT--AACCAAGTAACAACGCAACA-ATGACAACTGGTTTTTGGTTGGGGTGACCGCGGAGTAAAACAAAACCTCCACAACGAAAGGAACTAACAACCTAATCTAAGAGCGACAGCTCTAAGAATCATAT-------AAATTGACTTAA-TTGATCCAATCA--CTTGATCAACGAACCAAGTTACCCTGGGGATAACAGCGCAATCCATTTAAAGAGCCCATATCGACAA-ATGGGTTTACGACCTCGATGTTGGATCAGGGTATCCCAGTGGCGCAGCAGCTACTAA-------------------------------------------------------------------------------------------------------------------------------------------------------------------------------------------------------------------------------------------------------------------------------------------------------------------------------------------------------------------------------------------------------------------------------------------------------------------------------------------------------------------------------------------------------------------------------------------------
>MMUK
AGCCCAAGCTTAAAACCCAAAGGACTTGACGGTGTCCCACCCACCTAGAGGAGCCTGT-------------------------------------------------------------------------------------------------------------------------------AGGTCAAGGTGCAGCCCACGAAATGGTAAGCAATGGGCTACAATTTCTACCA---TAGAACATAACGAAAGACTACATGCAACTTAGTCATGAAGGCGGATTTAGCAGTAAAAAGAAAGTAGAGAGTTCTTTTTAATTAGGCGCTGGGACGCGTACACACCGCCCGCTGCCCAGTGACTAAGTTAAACGGCCGCGGTACCCTAACCGTGCAAAGGTAGCGCAATCACTTGTTCTTTAAATGAGGACTAGTATGAACGGCATCACGAGGGTTATGCTGTCTCCCTACTCTACTCAGTGAAACTGATCTCCCCGTGAAGAAGCGGGGATAAAAATATAAGACGAGAAGACCCCATGGAGCTTTAAACTCAGTGCCAACTGCC-TTAATAAT-AACCTATTACCCTTGCAGTCA-TGGTTACTAGTTTTCGGTTGGGGTGACCACGGAGTAAAATTTAACCTCCGCGATGAAAGGAACTAATACCCTAACCTATGAGCTACAGCTCTAAGTATCAAC--------AAATTGACTAA--CTGACCCAATTA--CTTGATCAACGAACCAAGTTACCCTGGGGATAACAGCGCAATCCATTTCAAGAGCTCATATCGACAA-ATGGGTTTACGACCTCGATGTTGGATCAGGGTATCCCAGTGGCGCAGCCGCTACTAA-------------------------------------------------------------------------------------------------------------------------------------------------------------------------------------------------------------------------------------------------------------------------------------------------------------------------------------------------------------------------------------------------------------------------------------------------------------------------------------------------------------------------------------------------------------------------------------------------
>MMYM
AGCCCAAGCTTAAAACCCAAAGGACTTGACGGTGTCCCACCCACCTAGAGGAGCCTGTTCTATAATCGATTCCCCCC-GATATACCTC-ACCATTTCTAGCCTTT--CAGCCTGTATACCTCCGTCGTAAGCTTACCATATGAACGTTTC-TCAGTGAGCTAAAAGATTTCTTCATAAATACGTCAGGTCAAGGTGCAGCCCACGAAATGGCAAGCAATGGGCTACAATTTCTACAA---TAGAACATAACGAAAGACTACATGCAACTCAGTCATGAAGGCGGATTTAGCAGTAAAAAGAAAATAGAGAGTTCTTTTTAATTAGGCGCTGGGACGCGTACACACCGCCCGCTGCCCAGTGACTAAGTTAAACGGCCGCGGTACCCTAACCGTGCAAAGGTAGCGCAATCACTTGTTCTTTAAATGAGGACTAGTATGAACGGCATCACGAGGGTTATGCTGTCTCCCTATTCTATTCAGTGAAACTGATCTCCCCGTGAAGAAGCGGGGATAAAAATATAAGACGAGAAGACCCCATGGAGCTTTAAACTCAGTACCAACTGCC-CAATTAAA-AACCTTTTACCCCTGCAGCTA-TGGTTACTAGTTTTCGGTTGGGGTGACCACGGAGTAAAAATCAACCTCCACGATGAAAGGAACTAACAACCTAACCTATGAGCTACAGCTCTAAGTATCAAT--------AAATTGACTAA--TTGATCCAATTA--CTTGATCAACGAACCTAGTTACCCTGGGGATAACAGCGCAATCCATTTCAAGAGCTCATATCGACAA-ATGGGTTTACGACCTCGATGTTGGATCAGGGTATCCCAGTGGCGCAGCCGCTACTAA-------------------------------------------------------------------------------------------------------------------------------------------------------------------------------------------------------------------------------------------------------------------------------------------------------------------------------------------------------------------------------------------------------------------------------------------------------------------------------------------------------------------------------------------------------------------------------------------------
>MNIL
---------------------------------------------------------------------------------------------------------------------------------------------------------------------------------------------------------------------------------------------------------------------------------------------------------------------------------------------------------------CTGCCCAGTGACTAAGTTAAACGGCCGCGGTACCCTAACCGTGCAAAGGTAGCGCAATCACTTGTTCTTTAAATGAGGACTAGTATGAACGGCATCACGAGGGTTACACTGTCTCCCTATTCCATTCAGTGAAACTGATCTTCCCGTGAAGAAGCGGGAATATAAATATAAGACGAGAAGACCCCATGGAGCTTTAAACTCAGTGTCATCTGCCACTTCAAT--ACCCTCTTAATTACGCAGACCATGATAACTAGTTTTCGGTTGGGGTGACCGCGGAGTAAAACAAAACCTCCACAACGAAAGGAACTAACAACCTAATCCAAGAGCAACATCTCTAAGAATCAAC--------AAATTGACTTAA-TTGATCCAATTA--CTTGATCAACGAACCAAGTTACCCTGGGGATAACAGCGCAATCCATTTCAAGAGCTCATATCGACAAGATGGGTTTACGACCTCGATGTTGGATCAGGGTATCCCAGTGGCGCAGCAGCTACTAA-------------------------------------------------------------------------------------------------------------------------------------------------------------------------------------------------------------------------------------------------------------------------------------------------------------------------------------------------------------------------------------------------------------------------------------------------------------------------------------------------------------------------------------------------------------------------------------------------
>MORI
AGCCCAAGCTTAAAACCCAAAGGACTTGACGGTGTCCCACCCACCTAGAGGAGCCTGTTCTATAATCGATTCCCCCC-GATACACCTC-ACCACTTTTAGCCTCT--CAGCCTGTATACCTCCGTCGTAAGCTTACCATATGAATGCATT-TTAGTGAGCTAAAAGATTCTTACATAAACACGTCAGGTCAAGGTGCAGCCCACGAAGTGGAAAGCAATGGGCTACAATTTCTATAA--CTAGAACA-TACGAAAGACTACATGCAACCTAGTCATGAAGGCGGATTTAGCAGTAAAAAGAAACTAGAGAGTTCTTTTTAATTAGGCACTGGGACGCGTACACACCGCCCGCTGCCCAGTGACAAAGTTAAACGGCCGCGGTACCCTAACCGTGCAAAGGTAGCACAATCACTTGTTCTTTAAATGAGGACTAGTATGAACGGCATCACGAGGGTTATGCTGTCTCCCCACTCTATTCAGTGAAACTGATCTCTCCGTGAAGAAGCGGGGATAAAAATATAAGACGAGAAGACCCCATGGAGCTTTAAACTCAAAATCAATTGCTTTAAACAATTAACCTAGTATTTATGCAACT-CTGATTTCTAGTTTTCGGTTGGGGTGACCACGGAGTATAAACAAACCTCCACGATGAAAGGAACTAATAACCTAAATCAAGAGCTACAGCTCTAAATATCAAC--------AAACTGACTAAA-TTGATCCAATTA--CTTGATCAACGAACCAAGTTACCCTGGGGATAACAGCGCAATCCATTTCAAGAGCTCATATCGACAA-ATGGGTTTACGACCTCGATGTTGGATCAGGGTATCCCAGTGGCGCAGCCGCTACTAA-------------------------------------------------------------------------------------------------------------------------------------------------------------------------------------------------------------------------------------------------------------------------------------------------------------------------------------------------------------------------------------------------------------------------------------------------------------------------------------------------------------------------------------------------------------------------------------------------
>MORN
AGCCCAAGCTTAAAACCCAAAGGACTTGACGGTGTCCCACCCACCTAGAGGAGCCTGTTCTATAATCGATTATCCCC-GATACACCTC-ACCATTTTTAGCCTTT--CAGCCTGTATACCTCCGTCGTAAGCTTACCATATGAACGCCTT-TCAGTGAGCTAAAAGATCTTT-CATAAACACGTCAGGTCAAGGTGCAGCCAACGAAATGGCAAGCAATGGGCTACAATTTCTAGCC--ATAGAACA-CACGAAAGACTACATGCAATCCGGTCATGAAGGCGGATTTAGAAGTAAAAAGAAAATAGAGAGTTCTTTTTAATTAGGCGCTGGGACGCGTACACACCGCCCGCTGCCCAGTGACTAAGTTAAACGGCCGCGGTACCCTAACCGTGCAAAGGTAGCGCAATCACTTGTTCTTTAAATGAGGACTAGTATGAACGGCATCACGAGGGTTATACTGTCTCCCTATTCCAATCAGTGAAACTGATCTTCCCGTGAAGAAGCGGGAATAAATATATAAGACGAGAAGACCCCATGGAGCTTTAAACTCAGTACCACCTGCTATTTTCAA--ATCCTATTAATCACGCAGAC-ATGGTAACTAGTTTTCGGTTGGGGTGACCGCGGAGCAAAACAAAACCTCCACAACGAAAGGAACTAACATCCTAATCCAAGAGCAACATCTCTAAGAATTAAAGAATTAAAAAATTAACTTAA-TTGATCCAATTA--CTTGATCAACGAACCAAGTTACCCTGGGGATAACAGCGCAATCCATTTAAAGAGCTCTTATCGACAA-ATGGGTTTACGACCTCGATGTTGGATCAGGGTATCCCAGTGGCGCAGCAGCTACTAA-------------------------------------------------------------------------------------------------------------------------------------------------------------------------------------------------------------------------------------------------------------------------------------------------------------------------------------------------------------------------------------------------------------------------------------------------------------------------------------------------------------------------------------------------------------------------------------------------
>MPAL
AGCCCAAGCTTAAAACCCAAAGGACTTGACGGTGTCCCACCCACCTAGAGGAGCCTGTTCTATAATCGATTCCCCCC-GATCTACCTC-TCCACTTCTAGCCCCT--CAGCCTGTATACCTCCGTCGTAAGCTTACCATGTGAACGCTTT-TTAGTGAGCTAAAAGAT-TCTACATAAATACGTCAGGTCAAGGTGCAGCCCACGAAGTGGTAAGTAATGGGCTACAATTTCTACGA--ATAGAACACAACGAAAAACTGCATGCAACTCAGTCATGAAGGCGGATTTAGTAGTAAAAAGAAAATAGAGAGTTCTTTTTAATTAGGCACTGGGACGCGTACACACCGCCCGCTGCCCAGTGACAAAATTAAACGGCCGCGGTACCCTAACCGTGCAAAGGTAGCGCAATCACTTGTTCTTTAAATGAGGACTAGTATGAACGGCATCACGAGGGTTATACTGTCTCCCTACTCCACTCAGTGAAACTGATCCCCCCGTGAAGAAGCGGGGATATAAATATAAGACGAGAAGACCCCATGGAGCTTTAAACTCAGTACCACCTGCCAATTCTAA--AGCCTAATAACCACGCAGCA-TTGGTAACTAGTTTTCGGTTGGGGTGACCACGGAGTAAAACAAAACCTCCATGACGAAAGGAACTAATATCCTTATCCAAAAATTACATTTTTAAGAATCAAC--------AAATTGACCACA-TTGACCCAATTA--TTTGATCAACGAACCAAGTTACCCTGGGGATAACAGCGCAATCCATTTCAAGAGCCCTTATCGACAA-ATGGGTTTACGACCTCGATGTTGGATCAGGGTATCCCAGTGGCGCAGCCGTTACTAA-------------------------------------------------------------------------------------------------------------------------------------------------------------------------------------------------------------------------------------------------------------------------------------------------------------------------------------------------------------------------------------------------------------------------------------------------------------------------------------------------------------------------------------------------------------------------------------------------
>MPET
AGCCCAAGCTTAAAACCCAAAGGACTTGACGGTGTCCCACCCTACTAGAGGAGCCTGTTCTATAATCGATTCCCCCC-GATACACCTC-ACCACTTCTAGCCTC--TCAGCCTGTATACCTCCGTCGCAAGCTTACCATGTGAACGCACC-ACAGTGAGCCTAAAGATTATACCATAAACACGTCAGGTCAAGGTGCAGCCAACGATGTGGAAAGCAATGGGCTACAATTTCTACCT-AATAGAACA-AACGAAAGACTACATGAAACTTAGTCATGAAGGCGGATTTAGCAGTAAAAAGAAAATAGAGAGTTCTTTTTAATAAGGCACTGGGACGCGTACACACCGCCCGCTGCCCAGTGAC-AAGTTAAACGGCCGCGGTACCCTAACCGTGCAAAGGTAGCACAATCACTTGTTCTTTAAATGAGGACTAGTATGAACGGCATCACGAGGGTTATACTGTCTCCCCCCTCCAATCAGTGAAACTGACCCCCCCGTGAAGAAGCGGGGATATAAATATAAGACGAGAAGACCCCATGGAGCTTTAAACTCAGTACCACCTGCCTTAACTAAC-ATCCTACTAACCAGGCAGTT-TTGACTACTAGTTTTCGGTTGGGGTGACCACGGAGTAAAACAAAACCTCCGCGATGAAAGGAACTGACTTCCTTATCCAAGAGCCACAACTCTAAGAATCAAA--------CCATTGACAAAACTTGATCCAAATATTTTTGATCAACGAACCAAGTTACCCTGGGGATAACAGCGCAATCCACTTCAAGAGCCCCTATCGACAA-GTGGGTTTACGACCTCGATGTTGGATCAGGGTATCCTAGTGGCGCAGCCGCTACTAA-------------------------------------------------------------------------------------------------------------------------------------------------------------------------------------------------------------------------------------------------------------------------------------------------------------------------------------------------------------------------------------------------------------------------------------------------------------------------------------------------------------------------------------------------------------------------------------------------
>MPUL
AGCCCAAGCTTAAAACCCAAAGGACTTGACGGTGTCCCACCCACCTAGAGGAGCCTGTTCTATAATCGATTCTCCCC-GTTATACCTC-ACCACTTCTAGCTTCT--CAGCCTGTATACCTCCGTCGTAAGCTTACCCTATGAACGCCTT-TTAGTGAGCAAAAAGAT-TTTACATAAATACGTCAGGTCAAGGTGCAGCCTACGAAATGGCAAGAAATGGGCTACAATTTCTATGAGCATAGAACACAACGAAAGACTACATGCAACTTAGTCATGAAGGCGGATTTAGTAGTAAAAAGAAAATAGAGAGTTCTTTTTAATTAGGCGCTGGGACGCGTACACACCGCCCGCTGCCCAGTGACAAAGTTAAACGGCCGCGGTACCCTAACCGTGCAAAGGTAGCGCAATCACTTGTTCTTTATATGAGGACCGGTATGAACGGCATCACGAGGGTTATACTGTCTCCCCACTCAACTCAGTGAAACTGATCTTCCCGTGAAGAAGCGGGAATAAGAATATAAGACGAGAAGACCCCATGGAGCTTAAAACTCAGAATCAACTGCCTCATTTAC--AACCTCACAACCACGCAGCCA-TGATCTCTAGTTTTCGGTTGGGGTGACCACGGAGTAAAACACAACCTCCATGATGAAAGGAACTAATACCCTAATCTAAGGGCGACAGCCCTAAGAATTAAT--------ACATTAACCCAA-TTGATCCAATCA--CTTGATCAACGAACCAAGTTACCCTGGGGATAACAGCGCAATCCATTTCAAGAGCTCATATCGACAA-ATGGGTTTACGACCTCGATGTTGGATCAGGATATCCCAGTGGCGCAGCCGCTACTAAATAGTCGGAACTGCCTTAAGTCTTCTTATTCGTGCAGAACTGAGCCAACCCGGAACCCTTCTAGGCGACGACCAAATTTACAATGTTATCGTCACCGCCCACGCCTTCGTAATAATCTTCTTCATGGTTATGCCAATTATAATTGGGGGATTTGGTAATTGACTTGTACCCTTAATGATTGGAGCACCTGATATAGCCTTTCCCCGTATAAATAATATAAGCTTTTGACTTTTACCCCCGTCTTTCCTCCTTCTCTTAGCTTCATCCGCAGTCGAGGCCGGAGCAGGGACAGGTTGAACCGTCTACCCACCTTTAGCAGGCAACCTTGCCCACGCAGGTCCATCAGTGGACCTAACCATCTTCTCCTTGCACTTAGCAGGTGTTTCCTCTATTCTTGGGGCAATCAACTTCATTACAACAATTATTAACATAAAACCTCCATCAGTTACACAATACCAAACTCCCCTGTTCGTTTGGTCTGTTTTAATTACTGCAGTTCTTCTTCTTCTATCCTTACCCGTCCTTGCTGCAGGTATTACAATACTTCTTACTGATCGCAATCTTAATACAACATTTT
>MRUB
AGCTCAAGCTTAAAACCCAAAGGACTTGACGGTGTCCCACCCACCTAGAGGAGCCTGTTCTATAATCGATTCCCCCCCGATCTACCTTTACCATTTTTTAGCTTA-TCAGCCTGTATACCTCCGTCGTAAGCTTACCATATGAACGTTTT--TAGTGAGCTAAAATATTACTACATAAATACGTCAGGTCAAGGTGCAGCCAACGAAATGGCAAGCAATGGGCTACAATTTCTACCA---TAGAACA-CACGAAAGACTACATGCAACTCAGTCATGAAGGCGGATTTAGAAGTAAAAAGAAAGTAGAGAGTTCTTTTTAATTAGGCGCTGGGACGCGTACACACCGCCCGCTGCCCAGTGACCAAGTTAAACGGCCGCGGTACCCTAACCGTGCAAAGGTAGCGCAATCACTTGTTCTTTAAATGAGGACTAGTATGAACGGCATCACGAGGGTTACACTGTCTCCCCACTCCACTCAGTGAAACTGATCTCCCCGTGAAGAAGCGGGGATAAAAATATAAGACGAGAAGACCCCATGGAGCTTTAAACTCAGTATCATCTGCTACCACAAT--AGCCAAGTAACAATGCAGCA-ATGACAACTAGTTTTTGGTTGGGGTGACCGCGGAGTAAAACAAAACCTCCGCAACGAAAGGAACTAACAACCTAATCTAAGAGTAACAGCTCTAAGAATCATAT-------AAATTGACCTAA-CTGATCCAATTA--CTTGATCAACGAACCAAGTTACCCTGGGGATAACAGCGCAATCCATTTAAAGAGCTCATATCGACAA-ATGGGTTTACGACCTCGATGTTGGATCAGGGTATCCCAGTGGCGCAGCAGCTACTAA-------------------------------------------------------------------------------------------------------------------------------------------------------------------------------------------------------------------------------------------------------------------------------------------------------------------------------------------------------------------------------------------------------------------------------------------------------------------------------------------------------------------------------------------------------------------------------------------------
>MSHO
AGCCCAAGCTTAAAACCCAAAGGACTTGACGGTGTCCCACCCACCTAGAGGAGCCTGTTCTATAATCGATTCCCCCC-GATTCACCTC-ACCCCTTCTAGCCTA--TCAGCCTGTATACCTCCGTCGTAAGCTTACCATATGAACGAT---TTAGTGAGCCAAAAGATTT-ATCATAAATACGTCAGGTCAAGGTGCAGCCCACGAAGTGGTAAGAAATGGGCTACAATTTCTATA---ATAGAACATAACGAAAGACTACATGCAACAAAGTCATGAAGGCGGATTTAGTAGTAAAAAGGAACTAGAGAGTCCATTTTAATTAGGCGCTGGGACGCGTACACACCGCCCGCTGCCCAGTGACAAAGTTAAACGGCCGCGGTACCCTAACCGTGCAAAGGTAGCGCAATCACTTGTTCTTTAAATGAGGACTAGTATGAACGGCATCACGAGGGTTAAACTGTCTCCCTACTTTAATCAGTAAAACTGATCTTCCCGTGAAGAAGCGGGAATAATACTATAAGACGAGAAGACCCCATGGAGCTTAAAACTCAGTGTCATCTGCTATAT--ACAAACCCTATAAACAATGCAGCA-CTGACTTCTAGTTTTCGGTTGGGGTGACCACGGAGTAAAATAAAACCTCCGCAACGAAAGGACCTAACTGCCTAATCCAAGAGCTACGGCTCTAAGAATCAAT--------AAATTGACTAAA-CTGACCCAATTA--CTTGATCAATGAACCAAGTTACCCTGGGGATAACAGCGCAATCCATTTTAAGAGCCCCTATCGACAA-ATGGGTTTACGACCTCGATGTTGGATCAGGGCATCCAAGTGGCGCAGCCGCTACTAA-------------------------------------------------------------------------------------------------------------------------------------------------------------------------------------------------------------------------------------------------------------------------------------------------------------------------------------------------------------------------------------------------------------------------------------------------------------------------------------------------------------------------------------------------------------------------------------------------
>MTAR
AGCACAAGCTTAAAACCCAAAGGACTTGACGGTGTCCCACCCACCTAGAGGAGCCTGTTCTATAATCGATTTCCCCC-GATATACCTT-ACCATTTTTAGCTTTTTTCAGCCTGTATACCTCCGTCGTAAGCTTACCACATGAGCGCTTT-TTAGTGAGCTAAAAGATTTTT-TATAAATACGTCAGGTCAAGGTGCAGCCAACGAAATGGAAAGTAATGGGCTACAATTTCTACCT--ATAGAACA-AACGAAAGACTACATGCAATCCGGTCATGAAGGCGGATTTAGAAGTAAAAAGAAAATAGAGAGTTCTTTTTAATTAGGCGCTGGGACGCGTACACACCGCCCGCTGCCCAGTGACTAAGTTAAACGGCCGCGGTACCCTAACCGTGCAAAGGTAGCGCAATCACTTGTTCTTTAAATGAGGACTAGTATGAACGGCATCACGAGGGTTATACTGTCTCCCTATTCCACTCAGTGAAACTGATCTTCCCGTGAAGAGGCGGGAATGAGTATATAAGACGAGAAGACCCCATGGAGCTTTAAACTCAGTATCATCTGCCCCCACAAG--ATCATTTCAACTACGCAGAT-ATGACAACTAGTTTTCGGTTGGGGTGACCGCGGAGTAAAACAAAACCTCCACAACGAAAGGAACTAACAACCTAATCCAAGAGTAACATCTCTAAGAATCA-AC-------AAATTGACTCAA-TTGATCCAATTA--CTTGATCAACGAACCAAGTTACCCTGGGGATAACAGCGCAATCCATTTTAAGAGCCCATATCGACAA-ATGGGTTTACGACCTCGATGTTGGATCAGGGTATCCAAGTGGCGCAGCAGCTACTAAATAGTAGGGACCGCCCTTAGTCTCCTTATTCGTGCTGAACTTAGCCAACCTGGCACCCTTCTTGGCGATGATCAAATTTATAATGTTATTGTCACCGCCCACGCCTTTGTAATAATTTTCTTTATGGTTATACCAATTATAATTGGTGGGTTCGGAAACTGGCTTGTTCCACTAATAATTGGGGCACCAGACATAGCATTTCCACGTATAAACAATATAAGCTTTTGACTGCTACCCCCATCATTTCTACTTCTTTTAGCTTCTTCAGCAGTAGAAGCTGGGGCAGGGACAGGATGGACTGTATATCCCCCCCTAGCTGGCAACCTCGCGCATGCAGGCCCCTCTGTAGATCTTACTATTTTTTCTCTACATTTAGCGGGTGTCTCCTCTATTCTAGGGGCAATTAATTTTATCACTACAATTATTAATATAAAACCCCCATCCGTAACTCAATATCAAACCCCTTTATTTGTGTGATCTGTTCTTATTACGGCAGTGCTTCTTCTTTTATCTCTCCCTGTTCTTGCTGCAGGTATCACGATGCTTTTAACTGACCGTAACTTAAACACAACATTTT
>MZEY
---------------------------------------------------------------------------------------------------------------------------------------------------------------------------------------------------------------------------------------------------------------------------------------------------------------------------------------------------------------CTGCCCAGTGACAAAGTTAAACGGCCGCGGTACCCTAACCGTGCAAAGGTAGCGCAATCACTTGTTCTTTAAATGAGGACTAGTATGAATGGCATCACGAGGGTTAAGCTGTCTCCCTGCTTTAATCAGTAAAACTGATTTTCCCGTGAAGAAGCGGGAATAAACCTATAAGACGAGAAGACCCCATGGAGCTTAAAACTTAGTATCACCTGCTACAT--ACACATCTAATAAAAAATGCAACG-CTGATTTCTAGTTTTCGGTTGGGGTGACCACGGAGTAAAATTAAACCTCCGCAACGAAAGGACCTAGCTTCCTAACCTAAGAGCTACAGCTCTAAGAATCAAC--------AAATTGACTAAA-CTGACCCAATTA--ATTGATCAATGAACCAAGTTACCCTGGGGATAACAGCGCAATCCATTTCAAGAGCCCTTATCGACAA-ATGGGTTTACGACCTCGATGTTGGATCAGGGCATCCAAGTGGCGCAGCCGCTACTAA-------------------------------------------------------------------------------------------------------------------------------------------------------------------------------------------------------------------------------------------------------------------------------------------------------------------------------------------------------------------------------------------------------------------------------------------------------------------------------------------------------------------------------------------------------------------------------------------------
>KVER
AGCCCAAGCTTAAAACCCAAAGGACTTGACGGTGTCCCACCCACCTAGAGGAGCCTGTTCTATAATCGATTCTCCCC-GATAAACCTC-ACCACTTCTAGCCTAC-TCAGCCTGTATACCTCCGTCGTAAGCTTACCATATGAACGTTGAATTAGTGAGCCAAAAGATTA-ACCATCAATACGTCAGGTCAAGGTGCAGCTCACGAAGCGGGAAGCAATGGGCTACAGTTTCTAAC---TTAGAACA-AACGAAAGACTACATGAAACACAGTCATGAAGGCGGATTTAGTAGTAAAAAGAAAATAGAGAGTTCTTTTTAATCAGGCGCTGGGACGCGTACACACCGCCCGCTGCCCAGTGACAAAGTTAAACGGCCGCGGTACCCTAACCGTGCGAAGGTAGCGCAATCACTTGTTCTTTAAATAAGGACTAGTATGAACGGCATCACGAGAGTTATACTGTCTCCCTCTTTCAATCAGTGAAACTGACCTCCCCGTGAAGAGGCGGGGATATAAATATAAGACGAGAAGACCCCATGGAGCTTTAAACTCAGTATCAATTACCTTATTATAC-ACCATTTTAACCCGGTAAAT-CTGACTACTAGTTTTCGGTTGGGGTGACCGCGGAGTAAAACAAAACCTCCACGATGAAAGGACCAATCCTCCTAATCAAAGAGCTACAGCTCAAAGAATCAAC--------AAATTGACATAA-TTGATCCAATTAATTTTGATCAACGAACCAAGTTACCCTGGGGATAACAGCGCAATCCACTTCAAGAGCTCCTATCGACAA-GTGGGTTTACGACCTCGATGTTGGATCAGGGTGTCCCAGTGGTGCAGCCGCTACTAAATAGTGGGAACGGCTTTAAGCCTTCTCATTCGTGCCGAACTAAGCCAACCCGGAACACTCTTAGGTGATGACCAAATTTATAATGTAATTGTTACTGCTCACGCCTTCGTAATAATTTTTTTCATGGTCATGCCCATTATAATTGGTGGTTTCGGAAATTGACTAGTTCCTCTAATAATTGGAGCCCCAGACATGGCTTTTCCTCGAATAAATAACATAAGCTTTTGACTTTTACCACCATCTTTCCTCCTTCTTTTAGCCTCATCGGCCGTAGAAGCCGGGGCCGGGACAGGCTGAACTGTCTACCCCCCTCTGGCTGGCAATCTGGCCCATGCTGGACCATCAGTTGATCTTACTATTTTTTCACTTCATCTAGCCGGGGTTTCTTCAATTCTTGGGGCAATTAATTTTATTACAACCATTTTAAATATAAAACCCCCATCGGTAACTCAATACCAAACACCCCTATTTGTTTGATCAGTATTAATTACAGCTGTCCTCCTTCTTCTCTCACTCCCAGTTCTAGCAGCAGGAATTACTATACTACTTACAGACCGAAATCTAAATACAACATTTT
